# Supplementary material for: Spatial distribution of settlement of Diadema antillarum around Saba, Dutch Caribbean
Source: PeerJ. 2024 Apr 30;12:e17291. doi: 10.7717/peerj.17291 (PMC11067890; doi:10.7717/peerj.17291)
Supplement: Supplemental Information 1 — The data collected and location characteristics. The dates of deployment and retrieval of settlement collectors and the counts of diadema settlers at retrieval. These counts were used in statistical analysis to compare months and sites for settlement. [file peerj-12-17291-s001.xlsx]

## Sheet: Metadata
Experiment Diadema settlement on artificial turf collectors around Saba
9 locations around the island
anchor (4 cinder blocks), rope and float (5 meter)
5 loops on approximate 8, 8.5, 9, 9.5 and 10 meters (see Location tab for exact depths)
1 back to back 10 x 10 cm artificial turf sample on all loops
turf samples were replaced every month for 13 months (July 2019 untill July 2020)
Settlement data
Loc	Location were the turf sample is deployed
depth	approximate depth the turf was deployed, see location tab for actual depth
Date in	Date on which the sample was deployed
Date out	Date on which the sample was collected and analyzed
Month #	Month in which the Sample was in the water. Also if the sample was analyzed early may, the month is still April.
Diadema	number of Diadema found per turf
Monthly settlement rate	(diadema counts/days in the water)* 30. Done to adjust for soak time diffrences
ind per m2	monthly settlement rate/0.02. gives individuals per meter squared based on the surface area of 2 turfs (0.02m2).
Location
Locations where the experiment was performed

## Sheet: Location
Location description						Depth turf (m)
Loc	Loc_long	GPS SCF	Lattitude (degrees)	Longitude	Depth anchor (m)	D1	D2	D3	D4	D5	Distance to hard substrate (m)	% hard substrate within 10m radius	Diadema Present/Absent
BR	Big rock market	DIA BR	N17.61279	W063.23801	13.5	10.7		9.7		8.7	1	50	A
TR	Tent reef	DIA TR	N17.61713	W063.25695	12.8	10		9.3		8.2	3	40	A
LB	Ladder bay, coral nursery	DIA LB	N17.63636	W063.25633	14.1	10.2		9.2		8.1	5	20	A
TO	Torrents point	DIA TO	N17.64375	W063.25412	12.6	10.3		9.4		8.4	3	20	A
GI	Green island	DIA GI	N17.64881	W063.23083	11.1	10.3		9.5		8.7	1	90	A
CB	Cove bay	DIA CB	N17.64173	W063.22036	12.2	10.2		9.3		8.4	1	10	A
CG	Core gut	DIA CG	N17.63096	W063.21749	15.7	10.6		9.6		8.7	0.1	40	A
HC	Hole in the corner	DIA HC	N17.61753	W063.22651	14.8	10.3		9.3		8.3	0.1	95	A
FB	Fort Bay	DIA FB	N17.61468	W063.24888	10.8	8.6	8.3	8	7.7	7.4	1	30	P

## Sheet: Settlement data
Loc	Depth	Date in	Date out	Month	Days in water	Diadema Counts	Monthly settlment rate	rounded monthly settlement rate	ind per m2	Region
BR	10	2019-06-26	2019-07-25	7	29	1	1.03448	1	51.7241	Shoulder
BR	9.5	2019-06-26	2019-07-25	7	29	0	0	0	0	Shoulder
BR	9	2019-06-26	2019-07-25	7	29	0	0	0	0	Shoulder
BR	8.5	2019-06-26	2019-07-25	7	29	0	0	0	0	Shoulder
BR	8	2019-06-26	2019-07-25	7	29	2	2.06897	2	103.448	Shoulder
GI	10	2019-06-26	2019-07-23	7	27	7	7.77778	8	388.889	Shoulder
GI	9.5	2019-06-26	2019-07-23	7	27	3	3.33333	3	166.667	Shoulder
GI	9	2019-06-26	2019-07-23	7	27	5	5.55556	6	277.778	Shoulder
GI	8.5	2019-06-26	2019-07-23	7	27	11	12.2222	12	611.111	Shoulder
GI	8	2019-06-26	2019-07-23	7	27	2	2.22222	2	111.111	Shoulder
CB	10	2019-06-26	2019-07-25	7	29	0	0	0	0	Windward
CB	9.5	2019-06-26	2019-07-25	7	29	0	0	0	0	Windward
CB	9	2019-06-26	2019-07-25	7	29	0	0	0	0	Windward
CB	8.5	2019-06-26	2019-07-25	7	29	0	0	0	0	Windward
CB	8	2019-06-26	2019-07-25	7	29	0	0	0	0	Windward
CG	10	2019-06-26	2019-07-25	7	29	0	0	0	0	Windward
CG	9.5	2019-06-26	2019-07-25	7	29	0	0	0	0	Windward
CG	9	2019-06-26	2019-07-25	7	29	1	1.03448	1	51.7241	Windward
CG	8.5	2019-06-26	2019-07-25	7	29	0	0	0	0	Windward
CG	8	2019-06-26	2019-07-25	7	29	0	0	0	0	Windward
HC	10	2019-06-26	2019-07-25	7	29	0	0	0	0	Windward
HC	9.5	2019-06-26	2019-07-25	7	29	1	1.03448	1	51.7241	Windward
HC	9	2019-06-26	2019-07-25	7	29	0	0	0	0	Windward
HC	8.5	2019-06-26	2019-07-25	7	29	1	1.03448	1	51.7241	Windward
HC	8	2019-06-26	2019-07-25	7	29	1	1.03448	1	51.7241	Windward
FB	10	2019-06-26	2019-07-23	7	27	0	0	0	0	Shoulder
FB	9.5	2019-06-26	2019-07-23	7	27	0	0	0	0	Shoulder
FB	9	2019-06-26	2019-07-23	7	27	0	0	0	0	Shoulder
FB	8.5	2019-06-26	2019-07-23	7	27	3	3.33333	3	166.667	Shoulder
FB	8	2019-06-26	2019-07-23	7	27	0	0	0	0	Shoulder
TR	10	2019-06-27	2019-07-23	7	26	2	2.30769	2	115.385	Leeward
TR	9.5	2019-06-27	2019-07-23	7	26	12	13.8462	14	692.308	Leeward
TR	9	2019-06-27	2019-07-23	7	26	1	1.15385	1	57.6923	Leeward
TR	8.5	2019-06-27	2019-07-23	7	26	5	5.76923	6	288.462	Leeward
TR	8	2019-06-27	2019-07-23	7	26	8	9.23077	9	461.538	Leeward
LB	10	2019-06-27	2019-07-23	7	26	7	8.07692	8	403.846	Leeward
LB	9.5	2019-06-27	2019-07-23	7	26	14	16.1538	16	807.692	Leeward
LB	9	2019-06-27	2019-07-23	7	26	17	19.6154	20	980.769	Leeward
LB	8.5	2019-06-27	2019-07-23	7	26	11	12.6923	13	634.615	Leeward
LB	8	2019-06-27	2019-07-23	7	26	12	13.8462	14	692.308	Leeward
TO	10	2019-06-27	2019-07-23	7	26	6	6.92308	7	346.154	Leeward
TO	9.5	2019-06-27	2019-07-23	7	26	16	18.4615	18	923.077	Leeward
TO	9	2019-06-27	2019-07-23	7	26	20	23.0769	23	1153.85	Leeward
TO	8.5	2019-06-27	2019-07-23	7	26	13	15	15	750	Leeward
TO	8	2019-06-27	2019-07-23	7	26	17	19.6154	20	980.769	Leeward
BR	10	2019-07-25	2019-08-22	8	28	0	0	0	0	Shoulder
BR	9.5	2019-07-25	2019-08-22	8	28	0	0	0	0	Shoulder
BR	9	2019-07-25	2019-08-22	8	28	1	1.07143	1	53.5714	Shoulder
BR	8.5	2019-07-25	2019-08-22	8	28	0	0	0	0	Shoulder
BR	8	2019-07-25	2019-08-22	8	28	1	1.07143	1	53.5714	Shoulder
GI	10	2019-07-23	2019-08-20	8	28	0	0	0	0	Shoulder
GI	9.5	2019-07-23	2019-08-20	8	28	0	0	0	0	Shoulder
GI	9	2019-07-23	2019-08-20	8	28	0	0	0	0	Shoulder
GI	8.5	2019-07-23	2019-08-20	8	28	0	0	0	0	Shoulder
GI	8	2019-07-23	2019-08-20	8	28	1	1.07143	1	53.5714	Shoulder
CB	10	2019-07-25	2019-08-20	8	28	0	0	0	0	Windward
CB	9.5	2019-07-25	2019-08-20	8	28	0	0	0	0	Windward
CB	9	2019-07-25	2019-08-20	8	28	0	0	0	0	Windward
CB	8.5	2019-07-25	2019-08-20	8	28	0	0	0	0	Windward
CB	8	2019-07-25	2019-08-20	8	28	0	0	0	0	Windward
CG	10	2019-07-25	2019-08-20	8	28	0	0	0	0	Windward
CG	9.5	2019-07-25	2019-08-20	8	28	0	0	0	0	Windward
CG	9	2019-07-25	2019-08-20	8	28	0	0	0	0	Windward
CG	8.5	2019-07-25	2019-08-20	8	28	0	0	0	0	Windward
CG	8	2019-07-25	2019-08-20	8	28	0	0	0	0	Windward
HC	10	2019-07-25	2019-08-20	8	28	0	0	0	0	Windward
HC	9.5	2019-07-25	2019-08-20	8	28	0	0	0	0	Windward
HC	9	2019-07-25	2019-08-20	8	28	0	0	0	0	Windward
HC	8.5	2019-07-25	2019-08-20	8	28	0	0	0	0	Windward
HC	8	2019-07-25	2019-08-20	8	28	2	2.14286	2	107.143	Windward
FB	10	2019-07-23	2019-08-22	8	30	1	1	1	50	Shoulder
FB	9.5	2019-07-23	2019-08-22	8	30	1	1	1	50	Shoulder
FB	9	2019-07-23	2019-08-22	8	30	0	0	0	0	Shoulder
FB	8.5	2019-07-23	2019-08-22	8	30	0	0	0	0	Shoulder
FB	8	2019-07-23	2019-08-22	8	30	1	1	1	50	Shoulder
TR	10	2019-07-23	2019-08-22	8	30	0	0	0	0	Leeward
TR	9.5	2019-07-23	2019-08-22	8	30	1	1	1	50	Leeward
TR	9	2019-07-23	2019-08-22	8	30	2	2	2	100	Leeward
TR	8.5	2019-07-23	2019-08-22	8	30	0	0	0	0	Leeward
TR	8	2019-07-23	2019-08-22	8	30	1	1	1	50	Leeward
LB	10	2019-07-23	2019-08-21	8	29	1	1.03448	1	51.7241	Leeward
LB	9.5	2019-07-23	2019-08-21	8	29	6	6.2069	6	310.345	Leeward
LB	9	2019-07-23	2019-08-21	8	29	6	6.2069	6	310.345	Leeward
LB	8.5	2019-07-23	2019-08-21	8	29	12	12.4138	12	620.69	Leeward
LB	8	2019-07-23	2019-08-21	8	29	9	9.31034	9	465.517	Leeward
TO	10	2019-07-23	2019-08-21	8	29	3	3.10345	3	155.172	Leeward
TO	9.5	2019-07-23	2019-08-21	8	29	1	1.03448	1	51.7241	Leeward
TO	9	2019-07-23	2019-08-21	8	29	11	11.3793	11	568.966	Leeward
TO	8.5	2019-07-23	2019-08-21	8	29	5	5.17241	5	258.621	Leeward
TO	8	2019-07-23	2019-08-21	8	29	9	9.31034	9	465.517	Leeward
GI	10	2019-08-20	2019-10-02	9	43	2	1.39535	1	69.7674	Shoulder
GI	9.5	2019-08-20	2019-10-02	9	43	2	1.39535	1	69.7674	Shoulder
GI	9	2019-08-20	2019-10-02	9	43	2	1.39535	1	69.7674	Shoulder
GI	8.5	2019-08-20	2019-10-02	9	43	1	0.697674	1	34.8837	Shoulder
GI	8	2019-08-20	2019-10-02	9	43	2	1.39535	1	69.7674	Shoulder
CB	10	2019-08-20	2019-10-02	9	43	2	1.39535	1	69.7674	Windward
CB	9.5	2019-08-20	2019-10-02	9	43	0	0	0	0	Windward
CB	9	2019-08-20	2019-10-02	9	43	1	0.697674	1	34.8837	Windward
CB	8.5	2019-08-20	2019-10-02	9	43	0	0	0	0	Windward
CB	8	2019-08-20	2019-10-02	9	43	0	0	0	0	Windward
CG	10	2019-08-20	2019-10-02	9	43	0	0	0	0	Windward
CG	9.5	2019-08-20	2019-10-02	9	43	3	2.09302	2	104.651	Windward
CG	9	2019-08-20	2019-10-02	9	43	2	1.39535	1	69.7674	Windward
CG	8.5	2019-08-20	2019-10-02	9	43	0	0	0	0	Windward
CG	8	2019-08-20	2019-10-02	9	43	1	0.697674	1	34.8837	Windward
LB	10	2019-08-21	2019-10-04	9	44	6	4.09091	4	204.545	Leeward
LB	9.5	2019-08-21	2019-10-04	9	44	5	3.40909	3	170.455	Leeward
LB	9	2019-08-21	2019-10-04	9	44	4	2.72727	3	136.364	Leeward
LB	8.5	2019-08-21	2019-10-04	9	44	2	1.36364	1	68.1818	Leeward
LB	8	2019-08-21	2019-10-04	9	44	3	2.04545	2	102.273	Leeward
TO	10	2019-08-21	2019-10-04	9	44	0	0	0	0	Leeward
TO	9.5	2019-08-21	2019-10-04	9	44	2	1.36364	1	68.1818	Leeward
TO	9	2019-08-21	2019-10-04	9	44	0	0	0	0	Leeward
TO	8.5	2019-08-21	2019-10-04	9	44	2	1.36364	1	68.1818	Leeward
TO	8	2019-08-21	2019-10-04	9	44	3	2.04545	2	102.273	Leeward
TR	10	2019-08-22	2019-10-04	9	44	0	0	0	0	Leeward
TR	9.5	2019-08-22	2019-10-04	9	44	1	0.681818	1	34.0909	Leeward
TR	9	2019-08-22	2019-10-04	9	44	0	0	0	0	Leeward
TR	8.5	2019-08-22	2019-10-04	9	44	2	1.36364	1	68.1818	Leeward
TR	8	2019-08-22	2019-10-04	9	44	0	0	0	0	Leeward
HC	10	2019-08-20	2019-10-08	9	49	6	3.67347	4	183.673	Windward
HC	9.5	2019-08-20	2019-10-08	9	49	2	1.22449	1	61.2245	Windward
HC	9	2019-08-20	2019-10-08	9	49	2	1.22449	1	61.2245	Windward
HC	8.5	2019-08-20	2019-10-08	9	49	3	1.83673	2	91.8367	Windward
HC	8	2019-08-20	2019-10-08	9	49	4	2.44898	2	122.449	Windward
BR	10	2019-08-22	2019-10-08	9	47	1	0.638298	1	31.9149	Shoulder
BR	9.5	2019-08-22	2019-10-08	9	47	1	0.638298	1	31.9149	Shoulder
BR	9	2019-08-22	2019-10-08	9	47	2	1.2766	1	63.8298	Shoulder
BR	8.5	2019-08-22	2019-10-08	9	47	2	1.2766	1	63.8298	Shoulder
BR	8	2019-08-22	2019-10-08	9	47	3	1.91489	2	95.7447	Shoulder
FB	10	2019-08-22	2019-10-08	9	47	0	0	0	0	Shoulder
FB	9.5	2019-08-22	2019-10-08	9	47	2	1.2766	1	63.8298	Shoulder
FB	9	2019-08-22	2019-10-08	9	47	1	0.638298	1	31.9149	Shoulder
FB	8.5	2019-08-22	2019-10-08	9	47	0	0	0	0	Shoulder
FB	8	2019-08-22	2019-10-08	9	47	2	1.2766	1	63.8298	Shoulder
BR	10	2019-10-08	2019-10-29	10	21	2	2.85714	3	142.857	Shoulder
BR	9.5	2019-10-08	2019-10-29	10	21	1	1.42857	1	71.4286	Shoulder
BR	9	2019-10-08	2019-10-29	10	21	0	0	0	0	Shoulder
BR	8.5	2019-10-08	2019-10-29	10	21	0	0	0	0	Shoulder
BR	8	2019-10-08	2019-10-29	10	21	0	0	0	0	Shoulder
LB	10	2019-10-04	2019-10-30	10	26	1	1.15385	1	57.6923	Leeward
LB	9.5	2019-10-04	2019-10-30	10	26	0	0	0	0	Leeward
LB	9	2019-10-04	2019-10-30	10	26	2	2.30769	2	115.385	Leeward
LB	8.5	2019-10-04	2019-10-30	10	26	1	1.15385	1	57.6923	Leeward
LB	8	2019-10-04	2019-10-30	10	26	1	1.15385	1	57.6923	Leeward
TO	10	2019-10-04	2019-10-30	10	26	0	0	0	0	Leeward
TO	9.5	2019-10-04	2019-10-30	10	26	0	0	0	0	Leeward
TO	9	2019-10-04	2019-10-30	10	26	0	0	0	0	Leeward
TO	8.5	2019-10-04	2019-10-30	10	26	0	0	0	0	Leeward
TO	8	2019-10-04	2019-10-30	10	26	0	0	0	0	Leeward
TR	10	2019-10-04	2019-10-30	10	26	0	0	0	0	Leeward
TR	9.5	2019-10-04	2019-10-30	10	26	0	0	0	0	Leeward
TR	9	2019-10-04	2019-10-30	10	26	4	4.61538	5	230.769	Leeward
TR	8.5	2019-10-04	2019-10-30	10	26	1	1.15385	1	57.6923	Leeward
TR	8	2019-10-04	2019-10-30	10	26	1	1.15385	1	57.6923	Leeward
FB	10	2019-10-08	2019-10-30	10	22	0	0	0	0	Shoulder
FB	9.5	2019-10-08	2019-10-30	10	22	0	0	0	0	Shoulder
FB	9	2019-10-08	2019-10-30	10	22	0	0	0	0	Shoulder
FB	8.5	2019-10-08	2019-10-30	10	22	1	1.36364	1	68.1818	Shoulder
FB	8	2019-10-08	2019-10-30	10	22	0	0	0	0	Shoulder
HC	10	2019-10-08	2019-10-31	10	23	1	1.30435	1	65.2174	Windward
HC	9.5	2019-10-08	2019-10-31	10	23	0	0	0	0	Windward
HC	9	2019-10-08	2019-10-31	10	23	0	0	0	0	Windward
HC	8.5	2019-10-08	2019-10-31	10	23	0	0	0	0	Windward
HC	8	2019-10-08	2019-10-31	10	23	0	0	0	0	Windward
GI	10	2019-10-02	2019-10-31	10	29	0	0	0	0	Shoulder
GI	9.5	2019-10-02	2019-10-31	10	29	0	0	0	0	Shoulder
GI	9	2019-10-02	2019-10-31	10	29	0	0	0	0	Shoulder
GI	8.5	2019-10-02	2019-10-31	10	29	2	2.06897	2	103.448	Shoulder
GI	8	2019-10-02	2019-10-31	10	29	2	2.06897	2	103.448	Shoulder
CG	10	2019-10-02	2019-10-31	10	29	3	3.10345	3	155.172	Windward
CG	9.5	2019-10-02	2019-10-31	10	29	0	0	0	0	Windward
CG	9	2019-10-02	2019-10-31	10	29	0	0	0	0	Windward
CG	8.5	2019-10-02	2019-10-31	10	29	0	0	0	0	Windward
CG	8	2019-10-02	2019-10-31	10	29	0	0	0	0	Windward
CB	10	2019-10-02	2019-10-31	10	29	0	0	0	0	Windward
CB	9.5	2019-10-02	2019-10-31	10	29	0	0	0	0	Windward
CB	9	2019-10-02	2019-10-31	10	29	0	0	0	0	Windward
CB	8.5	2019-10-02	2019-10-31	10	29	0	0	0	0	Windward
CB	8	2019-10-02	2019-10-31	10	29	1	1.03448	1	51.7241	Windward
HC	10	2019-10-31	2019-11-25	11	25	0	0	0	0	Windward
HC	9.5	2019-10-31	2019-11-25	11	25	0	0	0	0	Windward
HC	9	2019-10-31	2019-11-25	11	25	0	0	0	0	Windward
HC	8.5	2019-10-31	2019-11-25	11	25	0	0	0	0	Windward
HC	8	2019-10-31	2019-11-25	11	25	0	0	0	0	Windward
GI	10	2019-10-31	2019-11-25	11	25	0	0	0	0	Shoulder
GI	9.5	2019-10-31	2019-11-25	11	25	0	0	0	0	Shoulder
GI	9	2019-10-31	2019-11-25	11	25	0	0	0	0	Shoulder
GI	8.5	2019-10-31	2019-11-25	11	25	0	0	0	0	Shoulder
GI	8	2019-10-31	2019-11-25	11	25	0	0	0	0	Shoulder
CB	10	2019-10-31	2019-11-25	11	25	0	0	0	0	Windward
CB	9.5	2019-10-31	2019-11-25	11	25	0	0	0	0	Windward
CB	9	2019-10-31	2019-11-25	11	25	0	0	0	0	Windward
CB	8.5	2019-10-31	2019-11-25	11	25	0	0	0	0	Windward
CB	8	2019-10-31	2019-11-25	11	25	0	0	0	0	Windward
CG	10	2019-10-31	2019-11-25	11	25	0	0	0	0	Windward
CG	9.5	2019-10-31	2019-11-25	11	25	0	0	0	0	Windward
CG	9	2019-10-31	2019-11-25	11	25	0	0	0	0	Windward
CG	8.5	2019-10-31	2019-11-25	11	25	0	0	0	0	Windward
CG	8	2019-10-31	2019-11-25	11	25	0	0	0	0	Windward
FB	10	2019-10-31	2019-11-27	11	27	0	0	0	0	Shoulder
FB	9.5	2019-10-31	2019-11-27	11	27	0	0	0	0	Shoulder
FB	9	2019-10-31	2019-11-27	11	27	0	0	0	0	Shoulder
FB	8.5	2019-10-31	2019-11-27	11	27	1	1.11111	1	55.5556	Shoulder
FB	8	2019-10-31	2019-11-27	11	27	0	0	0	0	Shoulder
TR	10	2019-10-31	2019-11-28	11	28	0	0	0	0	Leeward
TR	9.5	2019-10-31	2019-11-28	11	28	0	0	0	0	Leeward
TR	9	2019-10-31	2019-11-28	11	28	0	0	0	0	Leeward
TR	8.5	2019-10-31	2019-11-28	11	28	0	0	0	0	Leeward
TR	8	2019-10-31	2019-11-28	11	28	1	1.07143	1	53.5714	Leeward
TO	10	2019-10-30	2019-11-27	11	28	1	1.07143	1	53.5714	Leeward
TO	9.5	2019-10-30	2019-11-27	11	28	0	0	0	0	Leeward
TO	9	2019-10-30	2019-11-27	11	28	0	0	0	0	Leeward
TO	8.5	2019-10-30	2019-11-27	11	28	0	0	0	0	Leeward
TO	8	2019-10-30	2019-11-27	11	28	0	0	0	0	Leeward
BR	10	2019-10-29	2019-11-27	11	28	0	0	0	0	Shoulder
BR	9.5	2019-10-29	2019-11-27	11	28	0	0	0	0	Shoulder
BR	9	2019-10-29	2019-11-27	11	28	0	0	0	0	Shoulder
BR	8.5	2019-10-29	2019-11-27	11	28	0	0	0	0	Shoulder
BR	8	2019-10-29	2019-11-27	11	28	0	0	0	0	Shoulder
LB	10	2019-10-30	2019-11-27	11	28	0	0	0	0	Leeward
LB	9.5	2019-10-30	2019-11-27	11	28	0	0	0	0	Leeward
LB	9	2019-10-30	2019-11-27	11	28	0	0	0	0	Leeward
LB	8.5	2019-10-30	2019-11-27	11	28	0	0	0	0	Leeward
LB	8	2019-10-30	2019-11-27	11	28	0	0	0	0	Leeward
HC	10	2019-11-25	2019-12-31	12	36	0	0	0	0	Windward
HC	9.5	2019-11-25	2019-12-31	12	36	0	0	0	0	Windward
HC	9	2019-11-25	2019-12-31	12	36	0	0	0	0	Windward
HC	8.5	2019-11-25	2019-12-31	12	36	0	0	0	0	Windward
HC	8	2019-11-25	2019-12-31	12	36	0	0	0	0	Windward
GI	10	2019-11-25	2019-12-31	12	36	0	0	0	0	Shoulder
GI	9.5	2019-11-25	2019-12-31	12	36	0	0	0	0	Shoulder
GI	9	2019-11-25	2019-12-31	12	36	0	0	0	0	Shoulder
GI	8.5	2019-11-25	2019-12-31	12	36	0	0	0	0	Shoulder
GI	8	2019-11-25	2019-12-31	12	36	0	0	0	0	Shoulder
CB	10	2019-11-25	2019-12-31	12	36	0	0	0	0	Windward
CB	9.5	2019-11-25	2019-12-31	12	36	0	0	0	0	Windward
CB	9	2019-11-25	2019-12-31	12	36	0	0	0	0	Windward
CB	8.5	2019-11-25	2019-12-31	12	36	0	0	0	0	Windward
CB	8	2019-11-25	2019-12-31	12	36	0	0	0	0	Windward
CG	10	2019-11-25	2019-12-31	12	36	0	0	0	0	Windward
CG	9.5	2019-11-25	2019-12-31	12	36	0	0	0	0	Windward
CG	9	2019-11-25	2019-12-31	12	36	0	0	0	0	Windward
CG	8.5	2019-11-25	2019-12-31	12	36	0	0	0	0	Windward
CG	8	2019-11-25	2019-12-31	12	36	0	0	0	0	Windward
FB	10	2019-11-27	2020-01-02	12	36	0	0	0	0	Shoulder
FB	9.5	2019-11-27	2020-01-02	12	36	0	0	0	0	Shoulder
FB	9	2019-11-27	2020-01-02	12	36	0	0	0	0	Shoulder
FB	8.5	2019-11-27	2020-01-02	12	36	0	0	0	0	Shoulder
FB	8	2019-11-27	2020-01-02	12	36	0	0	0	0	Shoulder
TR	10	2019-11-28	2020-01-02	12	35	0	0	0	0	Leeward
TR	9.5	2019-11-28	2020-01-02	12	35	0	0	0	0	Leeward
TR	9	2019-11-28	2020-01-02	12	35	0	0	0	0	Leeward
TR	8.5	2019-11-28	2020-01-02	12	35	0	0	0	0	Leeward
TR	8	2019-11-28	2020-01-02	12	35	0	0	0	0	Leeward
TO	10	2019-11-27	2020-01-02	12	36	0	0	0	0	Leeward
TO	9.5	2019-11-27	2020-01-02	12	36	0	0	0	0	Leeward
TO	9	2019-11-27	2020-01-02	12	36	0	0	0	0	Leeward
TO	8.5	2019-11-27	2020-01-02	12	36	0	0	0	0	Leeward
TO	8	2019-11-27	2020-01-02	12	36	0	0	0	0	Leeward
BR	10	2019-11-27	2019-12-31	12	34	0	0	0	0	Shoulder
BR	9.5	2019-11-27	2019-12-31	12	34	0	0	0	0	Shoulder
BR	9	2019-11-27	2019-12-31	12	34	0	0	0	0	Shoulder
BR	8.5	2019-11-27	2019-12-31	12	34	0	0	0	0	Shoulder
BR	8	2019-11-27	2019-12-31	12	34	0	0	0	0	Shoulder
LB	10	2019-11-27	2020-01-02	12	36	0	0	0	0	Leeward
LB	9.5	2019-11-27	2020-01-02	12	36	0	0	0	0	Leeward
LB	9	2019-11-27	2020-01-02	12	36	0	0	0	0	Leeward
LB	8.5	2019-11-27	2020-01-02	12	36	0	0	0	0	Leeward
LB	8	2019-11-27	2020-01-02	12	36	0	0	0	0	Leeward
GI	10	2019-12-31	2020-01-29	1	29	0	0	0	0	Shoulder
GI	9.5	2019-12-31	2020-01-29	1	29	0	0	0	0	Shoulder
GI	9	2019-12-31	2020-01-29	1	29	0	0	0	0	Shoulder
GI	8.5	2019-12-31	2020-01-29	1	29	0	0	0	0	Shoulder
GI	8	2019-12-31	2020-01-29	1	29	0	0	0	0	Shoulder
BR	10	2019-12-31	2020-01-29	1	29	0	0	0	0	Shoulder
BR	9.5	2019-12-31	2020-01-29	1	29	0	0	0	0	Shoulder
BR	9	2019-12-31	2020-01-29	1	29	0	0	0	0	Shoulder
BR	8.5	2019-12-31	2020-01-29	1	29	0	0	0	0	Shoulder
BR	8	2019-12-31	2020-01-29	1	29	0	0	0	0	Shoulder
HC	10	2019-12-31	2020-01-29	1	29	0	0	0	0	Windward
HC	9.5	2019-12-31	2020-01-29	1	29	0	0	0	0	Windward
HC	9	2019-12-31	2020-01-29	1	29	0	0	0	0	Windward
HC	8.5	2019-12-31	2020-01-29	1	29	0	0	0	0	Windward
HC	8	2019-12-31	2020-01-29	1	29	0	0	0	0	Windward
CG	10	2019-12-31	2020-01-29	1	29	0	0	0	0	Windward
CG	9.5	2019-12-31	2020-01-29	1	29	0	0	0	0	Windward
CG	9	2019-12-31	2020-01-29	1	29	0	0	0	0	Windward
CG	8.5	2019-12-31	2020-01-29	1	29	0	0	0	0	Windward
CG	8	2019-12-31	2020-01-29	1	29	0	0	0	0	Windward
CB	10	2019-12-31	2020-01-29	1	29	0	0	0	0	Windward
CB	9.5	2019-12-31	2020-01-29	1	29	0	0	0	0	Windward
CB	9	2019-12-31	2020-01-29	1	29	0	0	0	0	Windward
CB	8.5	2019-12-31	2020-01-29	1	29	0	0	0	0	Windward
CB	8	2019-12-31	2020-01-29	1	29	0	0	0	0	Windward
FB	10	2020-01-02	2020-01-30	1	28	0	0	0	0	Shoulder
FB	9.5	2020-01-02	2020-01-30	1	28	0	0	0	0	Shoulder
FB	9	2020-01-02	2020-01-30	1	28	0	0	0	0	Shoulder
FB	8.5	2020-01-02	2020-01-30	1	28	0	0	0	0	Shoulder
FB	8	2020-01-02	2020-01-30	1	28	0	0	0	0	Shoulder
TR	10	2020-01-02	2020-01-30	1	28	0	0	0	0	Leeward
TR	9.5	2020-01-02	2020-01-30	1	28	0	0	0	0	Leeward
TR	9	2020-01-02	2020-01-30	1	28	0	0	0	0	Leeward
TR	8.5	2020-01-02	2020-01-30	1	28	0	0	0	0	Leeward
TR	8	2020-01-02	2020-01-30	1	28	0	0	0	0	Leeward
TO	10	2020-01-02	2020-01-30	1	28	0	0	0	0	Leeward
TO	9.5	2020-01-02	2020-01-30	1	28	0	0	0	0	Leeward
TO	9	2020-01-02	2020-01-30	1	28	0	0	0	0	Leeward
TO	8.5	2020-01-02	2020-01-30	1	28	0	0	0	0	Leeward
TO	8	2020-01-02	2020-01-30	1	28	0	0	0	0	Leeward
LB	10	2020-01-02	2020-01-30	1	28	0	0	0	0	Leeward
LB	9.5	2020-01-02	2020-01-30	1	28	0	0	0	0	Leeward
LB	9	2020-01-02	2020-01-30	1	28	0	0	0	0	Leeward
LB	8.5	2020-01-02	2020-01-30	1	28	0	0	0	0	Leeward
LB	8	2020-01-02	2020-01-30	1	28	0	0	0	0	Leeward
FB	10	2020-01-30	2020-03-03	2	32	0	0	0	0	Shoulder
FB	9.5	2020-01-30	2020-03-03	2	32	0	0	0	0	Shoulder
FB	9	2020-01-30	2020-03-03	2	32	0	0	0	0	Shoulder
FB	8.5	2020-01-30	2020-03-03	2	32	0	0	0	0	Shoulder
FB	8	2020-01-30	2020-03-03	2	32	0	0	0	0	Shoulder
TR	10	2020-01-30	2020-03-03	2	32	0	0	0	0	Leeward
TR	9.5	2020-01-30	2020-03-03	2	32	0	0	0	0	Leeward
TR	9	2020-01-30	2020-03-03	2	32	0	0	0	0	Leeward
TR	8.5	2020-01-30	2020-03-03	2	32	0	0	0	0	Leeward
TR	8	2020-01-30	2020-03-03	2	32	0	0	0	0	Leeward
TO	10	2020-01-30	2020-03-03	2	32	0	0	0	0	Leeward
TO	9.5	2020-01-30	2020-03-03	2	32	0	0	0	0	Leeward
TO	9	2020-01-30	2020-03-03	2	32	0	0	0	0	Leeward
TO	8.5	2020-01-30	2020-03-03	2	32	0	0	0	0	Leeward
TO	8	2020-01-30	2020-03-03	2	32	0	0	0	0	Leeward
LB	10	2020-01-30	2020-03-03	2	32	0	0	0	0	Leeward
LB	9.5	2020-01-30	2020-03-03	2	32	0	0	0	0	Leeward
LB	9	2020-01-30	2020-03-03	2	32	0	0	0	0	Leeward
LB	8.5	2020-01-30	2020-03-03	2	32	0	0	0	0	Leeward
LB	8	2020-01-30	2020-03-03	2	32	0	0	0	0	Leeward
GI	10	2020-01-29	2020-03-02	2	32	0	0	0	0	Shoulder
GI	9.5	2020-01-29	2020-03-02	2	32	0	0	0	0	Shoulder
GI	9	2020-01-29	2020-03-02	2	32	0	0	0	0	Shoulder
GI	8.5	2020-01-29	2020-03-02	2	32	0	0	0	0	Shoulder
GI	8	2020-01-29	2020-03-02	2	32	0	0	0	0	Shoulder
CB	9.5	2020-01-29	2020-03-02	2	32	0	0	0	0	Windward
CB	9	2020-01-29	2020-03-02	2	32	0	0	0	0	Windward
CB	8.5	2020-01-29	2020-03-02	2	32	0	0	0	0	Windward
CB	8	2020-01-29	2020-03-02	2	32	0	0	0	0	Windward
CG	10	2020-01-29	2020-03-02	2	32	0	0	0	0	Windward
CG	9.5	2020-01-29	2020-03-02	2	32	0	0	0	0	Windward
CG	9	2020-01-29	2020-03-02	2	32	0	0	0	0	Windward
CG	8.5	2020-01-29	2020-03-02	2	32	0	0	0	0	Windward
CG	8	2020-01-29	2020-03-02	2	32	0	0	0	0	Windward
HC	10	2020-01-29	2020-03-02	2	32	0	0	0	0	Windward
HC	9.5	2020-01-29	2020-03-02	2	32	0	0	0	0	Windward
HC	9	2020-01-29	2020-03-02	2	32	0	0	0	0	Windward
HC	8.5	2020-01-29	2020-03-02	2	32	0	0	0	0	Windward
HC	8	2020-01-29	2020-03-02	2	32	0	0	0	0	Windward
BR	10	2020-01-29	2020-03-02	2	32	0	0	0	0	Shoulder
BR	9.5	2020-01-29	2020-03-02	2	32	0	0	0	0	Shoulder
BR	9	2020-01-29	2020-03-02	2	32	0	0	0	0	Shoulder
BR	8.5	2020-01-29	2020-03-02	2	32	0	0	0	0	Shoulder
BR	8	2020-01-29	2020-03-02	2	32	0	0	0	0	Shoulder
GI	10	2020-03-02	2020-04-01	3	30	0	0	0	0	Shoulder
GI	9.5	2020-03-02	2020-04-01	3	30	0	0	0	0	Shoulder
GI	9	2020-03-02	2020-04-01	3	30	0	0	0	0	Shoulder
GI	8.5	2020-03-02	2020-04-01	3	30	0	0	0	0	Shoulder
CB	10	2020-03-02	2020-04-01	3	30	0	0	0	0	Windward
CB	9.5	2020-03-02	2020-04-01	3	30	0	0	0	0	Windward
CB	9	2020-03-02	2020-04-01	3	30	0	0	0	0	Windward
CB	8.5	2020-03-02	2020-04-01	3	30	0	0	0	0	Windward
CB	8	2020-03-02	2020-04-01	3	30	0	0	0	0	Windward
CG	10	2020-03-02	2020-04-01	3	30	0	0	0	0	Windward
CG	9.5	2020-03-02	2020-04-01	3	30	0	0	0	0	Windward
CG	9	2020-03-02	2020-04-01	3	30	0	0	0	0	Windward
CG	8.5	2020-03-02	2020-04-01	3	30	0	0	0	0	Windward
CG	8	2020-03-02	2020-04-01	3	30	0	0	0	0	Windward
HC	10	2020-03-02	2020-04-01	3	30	0	0	0	0	Windward
HC	9.5	2020-03-02	2020-04-01	3	30	0	0	0	0	Windward
HC	9	2020-03-02	2020-04-01	3	30	0	0	0	0	Windward
HC	8.5	2020-03-02	2020-04-01	3	30	0	0	0	0	Windward
HC	8	2020-03-02	2020-04-01	3	30	0	0	0	0	Windward
BR	10	2020-03-02	2020-04-01	3	30	0	0	0	0	Shoulder
BR	9.5	2020-03-02	2020-04-01	3	30	0	0	0	0	Shoulder
BR	9	2020-03-02	2020-04-01	3	30	0	0	0	0	Shoulder
BR	8.5	2020-03-02	2020-04-01	3	30	0	0	0	0	Shoulder
FB	10	2020-03-03	2020-04-02	3	30	0	0	0	0	Shoulder
FB	9.5	2020-03-03	2020-04-02	3	30	0	0	0	0	Shoulder
FB	9	2020-03-03	2020-04-02	3	30	0	0	0	0	Shoulder
FB	8.5	2020-03-03	2020-04-02	3	30	0	0	0	0	Shoulder
FB	8	2020-03-03	2020-04-02	3	30	0	0	0	0	Shoulder
TR	10	2020-03-03	2020-04-02	3	30	0	0	0	0	Leeward
TR	9.5	2020-03-03	2020-04-02	3	30	0	0	0	0	Leeward
TR	9	2020-03-03	2020-04-02	3	30	0	0	0	0	Leeward
TR	8.5	2020-03-03	2020-04-02	3	30	0	0	0	0	Leeward
TR	8	2020-03-03	2020-04-02	3	30	0	0	0	0	Leeward
TO	10	2020-03-03	2020-04-02	3	30	0	0	0	0	Leeward
TO	9.5	2020-03-03	2020-04-02	3	30	0	0	0	0	Leeward
TO	9	2020-03-03	2020-04-02	3	30	0	0	0	0	Leeward
TO	8.5	2020-03-03	2020-04-02	3	30	0	0	0	0	Leeward
TO	8	2020-03-03	2020-04-02	3	30	0	0	0	0	Leeward
LB	10	2020-03-03	2020-04-02	3	30	0	0	0	0	Leeward
LB	9.5	2020-03-03	2020-04-02	3	30	0	0	0	0	Leeward
LB	9	2020-03-03	2020-04-02	3	30	0	0	0	0	Leeward
LB	8.5	2020-03-03	2020-04-02	3	30	0	0	0	0	Leeward
LB	8	2020-03-03	2020-04-02	3	30	0	0	0	0	Leeward
FB	10	2020-04-02	2020-04-30	4	28	1	1.07143	1	53.5714	Shoulder
FB	9.5	2020-04-02	2020-04-30	4	28	1	1.07143	1	53.5714	Shoulder
FB	9	2020-04-02	2020-04-30	4	28	1	1.07143	1	53.5714	Shoulder
FB	8.5	2020-04-02	2020-04-30	4	28	0	0	0	0	Shoulder
FB	8	2020-04-02	2020-04-30	4	28	0	0	0	0	Shoulder
TR	10	2020-04-02	2020-04-30	4	28	1	1.07143	1	53.5714	Leeward
TR	9.5	2020-04-02	2020-04-30	4	28	0	0	0	0	Leeward
TR	9	2020-04-02	2020-04-30	4	28	0	0	0	0	Leeward
TR	8.5	2020-04-02	2020-04-30	4	28	0	0	0	0	Leeward
TR	8	2020-04-02	2020-04-30	4	28	0	0	0	0	Leeward
TO	10	2020-04-02	2020-04-30	4	28	0	0	0	0	Leeward
TO	9.5	2020-04-02	2020-04-30	4	28	0	0	0	0	Leeward
TO	9	2020-04-02	2020-04-30	4	28	1	1.07143	1	53.5714	Leeward
TO	8.5	2020-04-02	2020-04-30	4	28	0	0	0	0	Leeward
TO	8	2020-04-02	2020-04-30	4	28	0	0	0	0	Leeward
LB	10	2020-04-02	2020-04-30	4	28	2	2.14286	2	107.143	Leeward
LB	9.5	2020-04-02	2020-04-30	4	28	1	1.07143	1	53.5714	Leeward
LB	9	2020-04-02	2020-04-30	4	28	2	2.14286	2	107.143	Leeward
LB	8.5	2020-04-02	2020-04-30	4	28	0	0	0	0	Leeward
LB	8	2020-04-02	2020-04-30	4	28	2	2.14286	2	107.143	Leeward
GI	10	2020-04-01	2020-05-01	4	30	0	0	0	0	Shoulder
GI	9.5	2020-04-01	2020-05-01	4	30	0	0	0	0	Shoulder
GI	9	2020-04-01	2020-05-01	4	30	0	0	0	0	Shoulder
GI	8.5	2020-04-01	2020-05-01	4	30	0	0	0	0	Shoulder
GI	8	2020-04-01	2020-05-01	4	30	0	0	0	0	Shoulder
CB	10	2020-04-01	2020-05-01	4	30	0	0	0	0	Windward
CB	9.5	2020-04-01	2020-05-01	4	30	0	0	0	0	Windward
CB	9	2020-04-01	2020-05-01	4	30	0	0	0	0	Windward
CB	8.5	2020-04-01	2020-05-01	4	30	0	0	0	0	Windward
CB	8	2020-04-01	2020-05-01	4	30	0	0	0	0	Windward
CG	10	2020-04-01	2020-05-01	4	30	0	0	0	0	Windward
CG	9.5	2020-04-01	2020-05-01	4	30	0	0	0	0	Windward
CG	9	2020-04-01	2020-05-01	4	30	0	0	0	0	Windward
CG	8.5	2020-04-01	2020-05-01	4	30	0	0	0	0	Windward
CG	8	2020-04-01	2020-05-01	4	30	0	0	0	0	Windward
HC	10	2020-04-01	2020-05-01	4	30	0	0	0	0	Windward
HC	9.5	2020-04-01	2020-05-01	4	30	0	0	0	0	Windward
HC	9	2020-04-01	2020-05-01	4	30	0	0	0	0	Windward
HC	8.5	2020-04-01	2020-05-01	4	30	0	0	0	0	Windward
HC	8	2020-04-01	2020-05-01	4	30	0	0	0	0	Windward
BR	10	2020-04-01	2020-05-01	4	30	0	0	0	0	Shoulder
BR	9.5	2020-04-01	2020-05-01	4	30	0	0	0	0	Shoulder
BR	9	2020-04-01	2020-05-01	4	30	0	0	0	0	Shoulder
BR	8.5	2020-04-01	2020-05-01	4	30	0	0	0	0	Shoulder
BR	8	2020-04-01	2020-05-01	4	30	0	0	0	0	Shoulder
GI	10	2020-05-01	2020-06-02	5	32	2	1.875	2	93.75	Shoulder
GI	9.5	2020-05-01	2020-06-02	5	32	2	1.875	2	93.75	Shoulder
GI	9	2020-05-01	2020-06-02	5	32	0	0	0	0	Shoulder
GI	8.5	2020-05-01	2020-06-02	5	32	0	0	0	0	Shoulder
GI	8	2020-05-01	2020-06-02	5	32	0	0	0	0	Shoulder
CB	10	2020-05-01	2020-06-02	5	32	0	0	0	0	Windward
CB	9.5	2020-05-01	2020-06-02	5	32	0	0	0	0	Windward
CB	9	2020-05-01	2020-06-02	5	32	1	0.9375	1	46.875	Windward
CB	8.5	2020-05-01	2020-06-02	5	32	0	0	0	0	Windward
CB	8	2020-05-01	2020-06-02	5	32	0	0	0	0	Windward
CG	10	2020-05-01	2020-06-02	5	32	0	0	0	0	Windward
CG	9.5	2020-05-01	2020-06-02	5	32	0	0	0	0	Windward
CG	9	2020-05-01	2020-06-02	5	32	0	0	0	0	Windward
CG	8.5	2020-05-01	2020-06-02	5	32	0	0	0	0	Windward
CG	8	2020-05-01	2020-06-02	5	32	0	0	0	0	Windward
HC	10	2020-05-01	2020-06-02	5	32	0	0	0	0	Windward
HC	9.5	2020-05-01	2020-06-02	5	32	0	0	0	0	Windward
HC	9	2020-05-01	2020-06-02	5	32	0	0	0	0	Windward
HC	8.5	2020-05-01	2020-06-02	5	32	0	0	0	0	Windward
HC	8	2020-05-01	2020-06-02	5	32	0	0	0	0	Windward
BR	10	2020-05-01	2020-06-02	5	32	3	2.8125	3	140.625	Shoulder
BR	9.5	2020-05-01	2020-06-02	5	32	1	0.9375	1	46.875	Shoulder
BR	9	2020-05-01	2020-06-02	5	32	0	0	0	0	Shoulder
BR	8.5	2020-05-01	2020-06-02	5	32	0	0	0	0	Shoulder
BR	8	2020-05-01	2020-06-02	5	32	0	0	0	0	Shoulder
FB	10	2020-04-30	2020-06-03	5	34	0	0	0	0	Shoulder
FB	9.5	2020-04-30	2020-06-03	5	34	3	2.64706	3	132.353	Shoulder
FB	9	2020-04-30	2020-06-03	5	34	0	0	0	0	Shoulder
FB	8.5	2020-04-30	2020-06-03	5	34	0	0	0	0	Shoulder
FB	8	2020-04-30	2020-06-03	5	34	0	0	0	0	Shoulder
TR	10	2020-04-30	2020-06-03	5	34	0	0	0	0	Leeward
TR	9.5	2020-04-30	2020-06-03	5	34	3	2.64706	3	132.353	Leeward
TR	9	2020-04-30	2020-06-03	5	34	5	4.41176	4	220.588	Leeward
TR	8.5	2020-04-30	2020-06-03	5	34	2	1.76471	2	88.2353	Leeward
TR	8	2020-04-30	2020-06-03	5	34	2	1.76471	2	88.2353	Leeward
TO	10	2020-04-30	2020-06-03	5	34	0	0	0	0	Leeward
TO	9.5	2020-04-30	2020-06-03	5	34	0	0	0	0	Leeward
TO	9	2020-04-30	2020-06-03	5	34	3	2.64706	3	132.353	Leeward
TO	8.5	2020-04-30	2020-06-03	5	34	2	1.76471	2	88.2353	Leeward
TO	8	2020-04-30	2020-06-03	5	34	1	0.882353	1	44.1176	Leeward
LB	10	2020-04-30	2020-06-03	5	34	4	3.52941	4	176.471	Leeward
LB	9.5	2020-04-30	2020-06-03	5	34	0	0	0	0	Leeward
LB	9	2020-04-30	2020-06-03	5	34	3	2.64706	3	132.353	Leeward
LB	8.5	2020-04-30	2020-06-03	5	34	2	1.76471	2	88.2353	Leeward
LB	8	2020-04-30	2020-06-03	5	34	4	3.52941	4	176.471	Leeward
GI	10	2020-06-02	2020-06-30	6	28	0	0	0	0	Shoulder
GI	9.5	2020-06-02	2020-06-30	6	28	0	0	0	0	Shoulder
GI	9	2020-06-02	2020-06-30	6	28	0	0	0	0	Shoulder
GI	8.5	2020-06-02	2020-06-30	6	28	0	0	0	0	Shoulder
GI	8	2020-06-02	2020-06-30	6	28	0	0	0	0	Shoulder
CB	10	2020-06-02	2020-06-30	6	28	0	0	0	0	Windward
CB	9.5	2020-06-02	2020-06-30	6	28	0	0	0	0	Windward
CB	9	2020-06-02	2020-06-30	6	28	0	0	0	0	Windward
CB	8.5	2020-06-02	2020-06-30	6	28	0	0	0	0	Windward
CB	8	2020-06-02	2020-06-30	6	28	0	0	0	0	Windward
CG	10	2020-06-02	2020-06-30	6	28	0	0	0	0	Windward
CG	9.5	2020-06-02	2020-06-30	6	28	0	0	0	0	Windward
CG	9	2020-06-02	2020-06-30	6	28	0	0	0	0	Windward
CG	8.5	2020-06-02	2020-06-30	6	28	0	0	0	0	Windward
CG	8	2020-06-02	2020-06-30	6	28	0	0	0	0	Windward
HC	10	2020-06-02	2020-06-30	6	28	1	1.07143	1	53.5714	Windward
HC	9.5	2020-06-02	2020-06-30	6	28	0	0	0	0	Windward
HC	9	2020-06-02	2020-06-30	6	28	1	1.07143	1	53.5714	Windward
HC	8.5	2020-06-02	2020-06-30	6	28	0	0	0	0	Windward
HC	8	2020-06-02	2020-06-30	6	28	1	1.07143	1	53.5714	Windward
BR	10	2020-06-02	2020-06-30	6	28	0	0	0	0	Shoulder
BR	9.5	2020-06-02	2020-06-30	6	28	1	1.07143	1	53.5714	Shoulder
BR	9	2020-06-02	2020-06-30	6	28	0	0	0	0	Shoulder
BR	8.5	2020-06-02	2020-06-30	6	28	0	0	0	0	Shoulder
BR	8	2020-06-02	2020-06-30	6	28	0	0	0	0	Shoulder
FB	10	2020-06-03	2020-07-02	6	29	2	2.06897	2	103.448	Shoulder
FB	9.5	2020-06-03	2020-07-02	6	29	3	3.10345	3	155.172	Shoulder
FB	9	2020-06-03	2020-07-02	6	29	0	0	0	0	Shoulder
FB	8.5	2020-06-03	2020-07-02	6	29	1	1.03448	1	51.7241	Shoulder
FB	8	2020-06-03	2020-07-02	6	29	2	2.06897	2	103.448	Shoulder
TR	10	2020-06-03	2020-07-02	6	29	0	0	0	0	Leeward
TR	9.5	2020-06-03	2020-07-02	6	29	2	2.06897	2	103.448	Leeward
TR	9	2020-06-03	2020-07-02	6	29	2	2.06897	2	103.448	Leeward
TR	8.5	2020-06-03	2020-07-02	6	29	2	2.06897	2	103.448	Leeward
TR	8	2020-06-03	2020-07-06	6	29	2	2.06897	2	103.448	Leeward
TO	10	2020-06-03	2020-07-02	6	29	2	2.06897	2	103.448	Leeward
TO	9.5	2020-06-03	2020-07-02	6	29	1	1.03448	1	51.7241	Leeward
TO	9	2020-06-03	2020-07-02	6	29	4	4.13793	4	206.897	Leeward
TO	8.5	2020-06-03	2020-07-02	6	29	3	3.10345	3	155.172	Leeward
TO	8	2020-06-03	2020-07-02	6	29	3	3.10345	3	155.172	Leeward
LB	10	2020-06-03	2020-07-02	6	29	3	3.10345	3	155.172	Leeward
LB	9.5	2020-06-03	2020-07-02	6	29	0	0	0	0	Leeward
LB	9	2020-06-03	2020-07-02	6	29	0	0	0	0	Leeward
LB	8.5	2020-06-03	2020-07-02	6	29	0	0	0	0	Leeward
LB	8	2020-06-03	2020-07-02	6	29	0	0	0	0	Leeward
GI	10	2020-06-30	2020-08-05	7b	36	5	4.16667	4	208.333	Shoulder
GI	9.5	2020-06-30	2020-08-05	7b	36	0	0	0	0	Shoulder
GI	9	2020-06-30	2020-08-05	7b	36	2	1.66667	2	83.3333	Shoulder
GI	8.5	2020-06-30	2020-08-05	7b	36	2	1.66667	2	83.3333	Shoulder
GI	8	2020-06-30	2020-08-05	7b	36	1	0.833333	1	41.6667	Shoulder
CB	10	2020-06-30	2020-08-05	7b	36	0	0	0	0	Windward
CB	9.5	2020-06-30	2020-08-05	7b	36	0	0	0	0	Windward
CB	9	2020-06-30	2020-08-05	7b	36	0	0	0	0	Windward
CB	8.5	2020-06-30	2020-08-05	7b	36	0	0	0	0	Windward
CB	8	2020-06-30	2020-08-05	7b	36	0	0	0	0	Windward
CG	10	2020-06-30	2020-08-05	7b	36	0	0	0	0	Windward
CG	9.5	2020-06-30	2020-08-05	7b	36	0	0	0	0	Windward
CG	9	2020-06-30	2020-08-05	7b	36	1	0.833333	1	41.6667	Windward
CG	8.5	2020-06-30	2020-08-05	7b	36	1	0.833333	1	41.6667	Windward
CG	8	2020-06-30	2020-08-05	7b	36	0	0	0	0	Windward
HC	10	2020-06-30	2020-08-05	7b	36	0	0	0	0	Windward
HC	9.5	2020-06-30	2020-08-05	7b	36	0	0	0	0	Windward
HC	9	2020-06-30	2020-08-05	7b	36	0	0	0	0	Windward
HC	8.5	2020-06-30	2020-08-05	7b	36	0	0	0	0	Windward
HC	8	2020-06-30	2020-08-05	7b	36	1	0.833333	1	41.6667	Windward
BR	10	2020-06-30	2020-08-05	7b	36	0	0	0	0	Shoulder
BR	9.5	2020-06-30	2020-08-05	7b	36	0	0	0	0	Shoulder
BR	9	2020-06-30	2020-08-05	7b	36	0	0	0	0	Shoulder
BR	8.5	2020-06-30	2020-08-05	7b	36	0	0	0	0	Shoulder
BR	8	2020-06-30	2020-08-05	7b	36	0	0	0	0	Shoulder
FB	10	2020-07-02	2020-08-06	7b	34	2	1.76471	2	88.2353	Shoulder
FB	9.5	2020-07-02	2020-08-06	7b	34	2	1.76471	2	88.2353	Shoulder
FB	9	2020-07-02	2020-08-06	7b	34	0	0	0	0	Shoulder
FB	8.5	2020-07-02	2020-08-06	7b	34	0	0	0	0	Shoulder
FB	8	2020-07-02	2020-08-06	7b	34	2	1.76471	2	88.2353	Shoulder
TR	10	2020-07-02	2020-08-06	7b	34	1	0.882353	1	44.1176	Leeward
TR	9.5	2020-07-02	2020-08-06	7b	34	2	1.76471	2	88.2353	Leeward
TR	9	2020-07-02	2020-08-06	7b	34	4	3.52941	4	176.471	Leeward
TR	8.5	2020-07-02	2020-08-06	7b	34	0	0	0	0	Leeward
TR	8	2020-07-06	2020-08-06	7b	34	1	0.882353	1	44.1176	Leeward
TO	10	2020-07-02	2020-08-06	7b	34	2	1.76471	2	88.2353	Leeward
TO	9.5	2020-07-02	2020-08-06	7b	34	2	1.76471	2	88.2353	Leeward
TO	9	2020-07-02	2020-08-06	7b	34	1	0.882353	1	44.1176	Leeward
TO	8.5	2020-07-02	2020-08-06	7b	34	0	0	0	0	Leeward
TO	8	2020-07-02	2020-08-06	7b	34	1	0.882353	1	44.1176	Leeward
LB	10	2020-07-02	2020-08-06	7b	34	0	0	0	0	Leeward
LB	9.5	2020-07-02	2020-08-06	7b	34	1	0.882353	1	44.1176	Leeward
LB	9	2020-07-02	2020-08-06	7b	34	3	2.64706	3	132.353	Leeward
LB	8.5	2020-07-02	2020-08-06	7b	34	1	0.882353	1	44.1176	Leeward
LB	8	2020-07-02	2020-08-06	7b	34	0	0	0	0	Leeward
