# Supplementary material for: Spatial distribution of settlement of Diadema antillarum around Saba, Dutch Caribbean
Source: PeerJ. 2024 Apr 30;12:e17291. doi: 10.7717/peerj.17291 (PMC11067890; doi:10.7717/peerj.17291)
Supplement: Supplemental Information 4 [file peerj-12-17291-s004.r]

library(readxl)
library(DHARMa)
library(MASS)
library(car)
library(emmeans)
library(aods3)
library(glmtoolbox)
library(ggplot2)

#Import dataset
 Diadema_Settlement_Saba_v1_2 <- read_excel("Documents/Spatial Paper/resubmission/Re analyses/Diadema Settlement Saba v1.2.xlsx", 
                                             +     sheet = "Settlement data")
 View(Diadema_Settlement_Saba_v1_2)  
 
#Save space
 DSS2<- Diadema_Settlement_Saba_v1_2
 attach(DSS2)
 
 #as factor
 #as factor
 DSS2$Loc <- as.factor(DSS2$Loc)
 DSS2$Month <- as.factor(DSS2$Month)
 DSS2$Depth <- as.factor(DSS2$Depth)
 str(DSS2)
 
 #Model looking at specific locations 
 #start with full model.
 M1<- glm(`rounded monthly settlement rate`~ Loc + Month + Depth, family = poisson, data = DSS2)
 drop1(M1)
 #model with and without depth have almost the same AIC. Check if signifcantly different.
 M2<- glm(`rounded monthly settlement rate`~ Loc + Month, family = poisson, data = DSS2)
 
 #compare models
 drop1(M1,M2, test = "LRT")
 anova(M1,M2, test = "LRT")
 #not sig different. 2 is simpler so we'll use 2.
 
 #check if other variables still stay
 drop1(M2)
 #all other variables stay

 Anova(M2)
 
 #Test overdisperserion
 
 gof(M2) ## 746/561= 1.3 #mildly over dispersed, no big issue.
 
 #Final model is M2
 
 #Further model assumptions checking according to Bolker (2009)
 
 simulationOutput <- simulateResiduals(fittedModel = M2, n = 1000)
 plot(simulationOutput)
 
 # looks good, no apparent patterns. 
 
 #p-values
 drop1(M2, test = "Chi")
 
 #Post Hoc (pairwise comparisons)
 #compare months
 emm1 = emmeans(M2, specs = pairwise ~ Month)#creates the emmeans file
 
 emm1$emmeans#checks which months are different, adjusting for multiple testing
 emm1$contrasts
 
 #compare locations
 emm2 = emmeans(M2, specs = pairwise ~ Loc)
 
 emm2$emmeans
 emm2$contrasts
 
 #compare locations within months
 emm3 = emmeans(M2, specs = pairwise ~ Loc|Month, type = "response")
 emm3
 
 
 #Model examining relationship between regions. 
 #region as factor
 DSS2$Region<- as.factor(DSS2$Region)
 str(DSS2)
 #model
 M11<- glm(`rounded monthly settlement rate`~ Region + Month + Depth, family = poisson, data = DSS2)
 drop1(M11)
 #model with and without depth have the same AIC. Check if signifcantly different.
 M12<- glm(`rounded monthly settlement rate`~ Region + Month, family = poisson, data = DSS2)

 #compare models
 anova(M11,M12, test = "Chi")
 #not sig different. M12 is simpler so we'll use M12.
 
 #check if other variables still stay
 drop1(M12, test = "LRT")
 #all other variables stay
 Anova(M12)
 
 #Test overdisperserion
 gof(M12) ## 777/567= 1.37 #mildly over dispersed, no big issue.
 #Final model is M2
 
 #Further model assumptions checking according to Bolker (2009)
 
 simulationOutput <- simulateResiduals(fittedModel = M12, n = 1000)
 plot(simulationOutput)
 
 #Post Hoc (pairwise comparisons Region and Month)
 #compare months
 emm11 = emmeans(M12, specs = pairwise ~ Month)#creates the emmeans file
 
 emm11$emmeans#checks which months are different, adjusting for multiple testing
 emm11$contrasts
 
 #compare Regions
 emm21 = emmeans(M12, specs = pairwise ~ Region)
 
 emm21$emmeans
 emm21$contrasts
 
 #compare Regions within months
 emm31 = emmeans(M12, specs = pairwise ~ Region|Month, type = "response")
 emm31
 

 
 
